# Supplementary material for: Novel insights into the association between genetically proxied inhibition of proprotein convertase subtilisin/kexin type 9 and risk of sarcopenia
Source: J Cachexia Sarcopenia Muscle. 2024 Sep 10;15(6):2417–25. doi: 10.1002/jcsm.13575 (PMC11634518; doi:10.1002/jcsm.13575)
Supplement: Supplementary file 1 — Table S1. Genetic variants used to instrument LDL for the primary analysis Table S2. Genetic variants used to instrument LDL for the validation analysis Table S3. Detailed information of the enrolled drug targets identified from DrugBank and ChEMBL databases Table S4. Genetic variants used to instrument each lipid lowering drug target for the primary analysis Table S5. Genetic variants used to instrument each lipid lowering drug target for the validation analysis Table S6. Genetic variants selected from their association with pQTL to proxy PCSK9 inhibition in the primary analysis Table S7. Genetic variants selected from their association with pQTL to proxy PCSK9 inhibition in the validation analysis Table S8. Genetic variants selected from their association with eQTL to proxy PCSK9 inhibition in the liver. Table S9. Associations between genetically proxied reduction in LDL overall and outcomes (appendicular lean mass, low hand grip strength using EWGSOP and FNIH criteria and coronary heart disease) Table S10. Associations between genetically proxied drug targets and outcomes (appendicular lean mass, low hand grip strength using EWGSOP and FNIH criteria and coronary heart disease) Table S11. Associations between genetically proxied reduction in circulating PCSK9 level and ALM. Table S12. Associations between genetically proxied reduction in liver PCSK9 gene expression and ALM. Table S13. The posterior probability of colocalization via Bayesian tests between LDL and ALM in the PCSK9 gene region. [file JCSM-15-2417-s001.xlsx]

## Sheet: Table of contents
Supplementary Table1. Genetic variants used to instrument LDL for the primary analysis.
Supplementary Table 2. Genetic variants used to instrument LDL for the validation analysis
Supplementary Table 3. Detailed information of the enrolled drug targets identified from DrugBank and ChEMBL databases
Supplementary Table 4. Genetic variants used to instrument each lipid lowering drug target for the primary analysis
Supplementary Table 5. Genetic variants used to instrument each lipid lowering drug target for the validation analysis
Supplementary Table 6. Genetic variants selected from their association with pQTL to proxy PCSK9 inhibition in the primary analysis
Supplementary Table 7. Genetic variants selected from their association with pQTL to proxy PCSK9 inhibition in the validation analysis
Supplementary Table 8. Genetic variants selected from their association with eQTL to proxy PCSK9 inhibition in the liver.
Supplementary Table 9. Associations between genetically proxied reduction in LDL overall and outcomes (appendicular lean mass, low hand grip strength using EWGSOP and FNIH criteria and coronary heart disease)
Supplementary Table 10. Associations between genetically proxied drug targets and outcomes (appendicular lean mass, low hand grip strength using EWGSOP and FNIH criteria and coronary heart disease).
Supplementary Table 11. Associations between genetically proxied reduction in circulating PCSK9 level and ALM.
Supplementary Table 12. Associations between genetically proxied reduction in liver PCSK9 gene expression and ALM.
Supplementary Table 13. The posterior probability of colocalization via Bayesian tests between LDL and ALM in the PCSK9 gene region.

## Sheet: ST1
Supplementary Table1. Genetic variants used to instrument LDL for the primary analysis
SNP	effect allele	other allele	N	EAF	beta	SE	p	F
rs10888896	G	C	789885	0.237	-0.0418468	0.00202549	7.92e-95	426.839
rs11206517	G	T	842599	0.0393	0.0811491	0.00429602	1.4e-79	356.808
rs115465289	A	G	838759	0.0295	-0.0470954	0.00518612	1.08e-19	82.4654
rs11810371	A	G	828423	0.0422	-0.0459514	0.00449914	1.73e-24	104.313
rs12031153	A	G	832508	0.0538	0.0385837	0.00427647	1.84e-19	81.4023
rs12043403	C	T	831941	0.0983	-0.028027	0.00292214	8.7e-22	91.9922
rs12117661	G	C	839115	0.24	-0.0685905	0.00195016	5.41e-271	1237.05
rs12123143	C	T	757074	0.229	0.0131509	0.00225602	5.57e-09	33.9801
rs12138834	T	C	832530	0.348	0.0120023	0.0017284	3.81e-12	48.2215
rs12409233	C	G	839695	0.086	-0.0247767	0.00290722	1.56e-17	72.6325
rs12732125	T	C	836591	0.0182	-0.206366	0.00635354	2.01e-231	1054.98
rs12739979	T	C	756431	0.232	-0.0315765	0.00220504	1.64e-46	205.067
rs139003571	A	C	839665	0.0282	-0.0620947	0.00505596	1.14e-34	150.835
rs142116310	A	G	831469	0.00981	0.0571618	0.00896464	1.81e-10	40.658
rs145075626	G	C	831362	0.0167	-0.0462137	0.00656007	1.86e-12	49.6277
rs146480899	G	A	839577	0.0189	-0.0481481	0.00621527	9.43e-15	60.012
rs150119739	A	G	831877	0.0398	0.0665568	0.00438032	3.85e-52	230.873
rs181331606	G	C	672935	0.0871	0.0273021	0.00369035	1.38e-13	54.734
rs2479409	G	A	805217	0.338	0.0475249	0.00176457	9.06e-160	725.378
rs2479420	C	T	694601	0.261	0.0341361	0.00211696	1.7e-58	260.017
rs2495477	G	A	789095	0.399	-0.0540576	0.00178118	2.57e-202	921.081
rs28385715	G	T	809715	0.0219	0.0495926	0.00599585	1.33e-16	68.412
rs28775984	C	T	406807	0.432	-0.0192835	0.00303755	2.18e-10	40.3018
rs374459115	A	G	690943	0.0164	0.0744731	0.00829149	2.66e-19	80.674
rs41294825	T	A	839216	0.0418	-0.0420904	0.00405754	3.28e-25	107.607
rs41297885	G	C	841524	0.0359	-0.0378282	0.00448765	3.47e-17	71.0548
rs499718	T	C	837712	0.178	-0.0163256	0.00215267	3.35e-14	57.5153
rs530804537	A	G	676335	0.0127	-0.289526	0.00871709	6.85e-242	1103.14
rs55817205	A	G	831226	0.0118	0.0685169	0.00856466	1.24e-15	63.9993
rs72660548	G	C	842018	0.021	0.0736613	0.00575156	1.49e-37	164.024
rs7525503	T	G	832979	0.0244	0.0647782	0.00580894	7.04e-29	124.355
rs77011887	T	C	834445	0.0157	0.057712	0.00719005	1e-15	64.4271
rs77875082	A	G	833277	0.0295	0.044895	0.00508646	1.08e-18	77.9049
rs890576	G	C	829745	0.2	-0.0152242	0.0020732	2.08e-13	53.9246
rs10260606	C	G	813753	0.201	0.0429168	0.00211491	1.5e-91	411.785
rs117623941	T	C	834768	0.0158	-0.0397735	0.00697951	1.21e-08	32.4741
rs143116067	A	G	834346	0.0648	-0.020538	0.00354631	6.98e-09	33.54
rs217370	G	A	831825	0.466	-0.0270222	0.00164598	1.44e-60	269.521
rs2289051	T	C	838421	0.0283	0.0295366	0.00528251	2.25e-08	31.2637
rs77517259	T	C	835457	0.0111	0.0506158	0.00821676	7.27e-10	37.9464
rs7808295	T	C	835819	0.0406	-0.0252089	0.00441729	1.15e-08	32.5684
rs79836087	A	G	831132	0.045	-0.0241621	0.00411257	4.22e-09	34.5178
rs79854399	T	C	833897	0.0192	-0.0466653	0.00614666	3.15e-14	57.6381
rs10184376	T	C	842624	0.0737	-0.0271297	0.00310033	2.12e-18	76.5727
rs10184673	G	A	842537	0.409	0.0195289	0.00168475	4.55e-31	134.365
rs10193634	C	A	829304	0.391	-0.012354	0.00171688	6.22e-13	51.7768
rs10229853	G	A	842633	0.0873	0.0176328	0.00298145	3.34e-09	34.9774
rs10263252	A	G	835854	0.208	-0.0214609	0.00203385	4.98e-26	111.342
rs1031101	G	A	842633	0.142	0.0130442	0.00232974	2.16e-08	31.3487
rs1044573	G	A	836905	0.495	0.00985364	0.00167778	4.28e-09	34.4924
rs10462024	G	A	824484	0.415	0.0104118	0.00173948	2.16e-09	35.8272
rs10761750	A	G	842629	0.488	0.0148955	0.00164715	1.52e-19	81.7794
rs10814052	A	C	841816	0.162	0.0121709	0.00223167	4.93e-08	29.743
rs10818580	A	G	837412	0.263	0.011009	0.00189063	5.78e-09	33.9065
rs10832956	T	C	839210	0.279	-0.0211529	0.00182597	4.94e-31	134.2
rs10858093	T	C	830998	0.0234	0.0500545	0.0061159	2.74e-16	66.9831
rs10903129	A	G	842628	0.458	-0.0246873	0.00163621	1.94e-51	227.651
rs10910522	A	G	809327	0.433	-0.0110832	0.00168345	4.59e-11	43.3441
rs10932008	G	A	800744	0.184	-0.0245058	0.00220784	1.26e-28	123.198
rs10936349	T	C	830209	0.341	0.0111891	0.00179982	5.07e-10	38.6485
rs10951769	T	C	813488	0.474	-0.0222954	0.00174279	1.8e-37	163.659
rs11000443	A	C	842633	0.0433	-0.0230389	0.00399798	8.28e-09	33.208
rs11057841	T	C	835092	0.142	0.0205123	0.00237329	5.48e-18	74.7011
rs11075253	A	C	826118	0.302	0.0105616	0.00181806	6.27e-09	33.7476
rs1109375	G	C	838108	0.17	-0.0708185	0.00217637	2.93e-232	1058.83
rs11105294	A	G	830192	0.339	0.0123242	0.00175727	2.33e-12	49.1859
rs11159099	G	A	834891	0.461	-0.00950962	0.00166729	1.17e-08	32.5315
rs111654618	A	G	788926	0.00925	0.078842	0.00906807	3.48e-18	75.5937
rs11175540	A	T	812641	0.0647	0.0261065	0.00341478	2.09e-14	58.4483
rs112170089	A	G	705308	0.0164	0.0550129	0.00760999	4.86e-13	52.259
rs1123571	A	G	808038	0.473	-0.0111135	0.00169327	5.26e-11	43.0774
rs112575086	T	C	842629	0.121	-0.0154593	0.00250629	6.91e-10	38.0467
rs113046963	G	C	842605	0.0898	-0.0198922	0.00285432	3.19e-12	48.5691
rs113330691	A	G	836850	0.0327	-0.230122	0.00455127	1.13e-557	2556.53
rs113371168	A	G	841821	0.0678	-0.018493	0.0032589	1.39e-08	32.2012
rs1136348	T	C	841624	0.154	-0.0133317	0.00234493	1.31e-08	32.323
rs113654127	A	G	835688	0.012	-0.0491041	0.00794969	6.54e-10	38.1536
rs115449167	C	A	838918	0.0239	0.0495758	0.00564248	1.55e-18	77.1968
rs115458560	C	T	835480	0.0141	-0.0465888	0.00742392	3.49e-10	39.3819
rs11601507	A	C	841664	0.07	0.0404129	0.00317615	4.36e-37	161.897
rs11620731	T	C	837502	0.147	-0.0249009	0.00232814	1.07e-26	114.396
rs11621792	T	C	826464	0.448	0.0207703	0.00168904	9.39e-35	151.219
rs116276872	T	C	834362	0.0188	-0.0547903	0.00646155	2.26e-17	71.9008
rs11635502	A	G	842632	0.306	0.0126574	0.00179194	1.62e-12	49.8933
rs11638576	A	G	825292	0.396	0.0145632	0.00175695	1.14e-16	68.706
rs11650379	G	A	824052	0.0128	-0.0474849	0.00769225	6.7e-10	38.107
rs1169288	C	A	841612	0.326	0.0354218	0.00175362	9.94e-91	408.009
rs117264457	A	G	832909	0.0196	-0.0492159	0.00633218	7.7e-15	60.4094
rs11754773	G	A	841788	0.0977	-0.0273568	0.00275938	3.61e-23	98.2896
rs117590445	T	C	820855	0.014	-0.043959	0.00763359	8.48e-09	33.1618
rs11761517	T	C	805665	0.458	-0.0104122	0.00171188	1.18e-09	36.9946
rs117733303	G	A	841753	0.0171	0.141976	0.00634571	7.13e-111	500.575
rs1177809	G	A	832755	0.344	-0.0235628	0.00173211	3.82e-42	185.056
rs11787335	T	C	833060	0.353	0.0238304	0.00173881	9.48e-43	187.827
rs118039278	A	G	840055	0.0637	0.111285	0.00338885	1.66e-236	1078.37
rs11846704	T	C	842549	0.267	-0.0123206	0.00184495	2.42e-11	44.5959
rs11846741	G	A	841747	0.0742	0.0171114	0.00313544	4.83e-08	29.7834
rs11870935	G	A	842619	0.491	0.0248758	0.00164627	1.38e-51	228.324
rs11957820	T	C	842633	0.063	0.0253116	0.00330716	1.95e-14	58.5772
rs11999532	C	G	836905	0.267	-0.014828	0.0018434	8.71e-16	64.7032
rs12016920	C	T	829436	0.192	-0.0168089	0.00214556	4.72e-15	61.3758
rs12054451	G	T	842630	0.26	0.0150594	0.00186614	7.04e-16	65.1219
rs12055389	T	C	842485	0.0592	-0.0284206	0.00349987	4.64e-16	65.9421
rs12208357	T	C	842626	0.0694	0.0593462	0.00316784	2.62e-78	350.961
rs12271225	T	A	841819	0.133	0.0159691	0.0023982	2.76e-11	44.3394
rs12320328	G	A	842634	0.0824	-0.0257293	0.0029879	7.23e-18	74.1522
rs12445804	A	G	834346	0.077	0.0290581	0.00316767	4.59e-20	84.1501
rs12451056	T	C	841819	0.143	-0.0203727	0.0023154	1.38e-18	77.4186
rs12454507	G	A	717662	0.288	0.0106499	0.00189805	2.01e-08	31.483
rs1250259	T	A	841821	0.264	-0.0174669	0.00188932	2.35e-20	85.4714
rs12551960	T	C	842612	0.0794	0.0333328	0.00314515	3.04e-26	112.321
rs1260326	T	C	840018	0.39	0.021156	0.00167483	1.41e-36	159.561
rs12657266	C	T	839179	0.365	-0.0325582	0.00169486	3.05e-82	369.023
rs12750160	T	C	834213	0.0072	-0.322248	0.0102497	5.8e-217	988.458
rs12924886	T	A	838272	0.192	0.0542273	0.00207781	3.81e-150	681.121
rs13005230	A	C	782327	0.0962	-0.0200141	0.00331329	1.54e-09	36.4883
rs13057311	A	G	827099	0.267	-0.0121111	0.00190875	2.22e-10	40.2596
rs13108218	A	G	824484	0.387	0.0164271	0.00174087	3.87e-21	89.0408
rs13112099	G	T	749697	0.471	0.0113568	0.00185108	8.5e-10	37.641
rs13161656	C	T	841815	0.108	0.0224598	0.00265533	2.71e-17	71.5443
rs13189347	C	A	841710	0.448	-0.016538	0.00165943	2.15e-23	99.3226
rs13357800	C	T	831903	0.426	-0.00913704	0.00166485	4.06e-08	30.1204
rs13379043	C	T	834094	0.268	-0.016173	0.00184719	2.03e-18	76.6581
rs13403394	T	C	839341	0.0316	-0.0281565	0.00467516	1.72e-09	36.2714
rs1375131	C	T	698625	0.341	0.020758	0.00211485	9.67e-23	96.3412
rs138204164	G	C	841818	0.135	-0.0137907	0.0024196	1.2e-08	32.4852
rs138335	C	G	824251	0.347	0.0127459	0.00178452	9.17e-13	51.015
rs140365836	A	G	524653	0.00436	0.113169	0.0174546	8.95e-11	42.0373
rs140488605	T	C	831941	0.0424	0.0745369	0.00444486	4.1e-63	281.207
rs141234987	G	A	840026	0.0284	-0.028679	0.00520328	3.55e-08	30.379
rs144900553	T	C	836412	0.0136	-0.157835	0.00762517	3.52e-95	428.457
rs146275714	A	G	837112	0.0283	0.173572	0.00538056	2.62e-228	1040.65
rs146346813	C	A	839662	0.0285	-0.060636	0.0050321	1.94e-33	145.199
rs146534110	T	G	840465	0.0108	0.0745757	0.00815089	5.73e-20	83.7114
rs147654565	A	G	842584	0.0323	-0.0283018	0.00466933	1.35e-09	36.7383
rs148601586	G	C	831464	0.0106	0.138212	0.00821722	1.75e-63	282.906
rs148742777	C	T	716692	0.00983	0.0645147	0.00929573	3.91e-12	48.1671
rs150088310	A	G	839927	0.0143	0.0440108	0.00708784	5.32e-10	38.5559
rs150474434	A	G	842548	0.0919	-0.042255	0.00284724	7.99e-50	220.246
rs150688657	A	G	841730	0.103	0.0211834	0.00274324	1.14e-14	59.6299
rs1556857	C	T	842624	0.399	-0.0154386	0.00166483	1.8e-20	85.9956
rs1571536	T	C	841736	0.485	0.00900151	0.0016427	4.26e-08	30.0272
rs1584688	C	T	830171	0.449	0.0129744	0.0017073	2.98e-14	57.7504
rs1618633	G	C	757539	0.353	0.0135479	0.0021028	1.17e-10	41.5096
rs16861497	T	G	830012	0.395	-0.0098579	0.00167948	4.37e-09	34.4524
rs16873292	C	T	842508	0.0636	0.0194167	0.00346026	2.01e-08	31.4872
rs1689801	A	G	841811	0.322	0.0147935	0.00174819	2.62e-17	71.6085
rs16967478	A	G	841814	0.157	-0.0122303	0.0022397	4.74e-08	29.8191
rs16988435	T	C	842626	0.0514	0.031968	0.00377587	2.53e-17	71.6798
rs17036094	C	A	839065	0.0114	-0.12078	0.00759848	6.83e-57	252.66
rs17050272	A	G	797825	0.426	-0.0199814	0.00172622	5.5e-31	133.986
rs1712249	T	C	840009	0.249	-0.0716593	0.00189505	6.71e-313	1429.89
rs174546	T	C	841824	0.347	-0.0436672	0.00171649	9.15e-143	647.185
rs17526980	T	C	841736	0.0298	0.0295658	0.00473706	4.34e-10	38.9548
rs17532301	A	G	842595	0.0679	-0.0181759	0.00327396	2.83e-08	30.8209
rs17580	A	T	834345	0.034	0.053693	0.00450117	8.39e-33	142.293
rs17586023	G	A	842631	0.113	0.015989	0.00261841	1.02e-09	37.2878
rs17617028	A	G	842621	0.223	0.0145829	0.00195446	8.56e-14	55.6717
rs17647249	T	C	829373	0.499	0.0133764	0.00168619	2.14e-15	62.9311
rs17665178	G	C	827906	0.304	-0.0182802	0.00184964	4.93e-23	97.6759
rs17776811	A	C	836904	0.403	0.0105738	0.00166984	2.42e-10	40.0971
rs1800961	T	C	839092	0.0348	-0.0490589	0.00448928	8.47e-28	119.421
rs1801689	C	A	836051	0.0243	0.0945135	0.00516851	1.06e-74	334.393
rs182824418	T	G	644876	0.00472	0.142926	0.0133271	7.81e-27	115.014
rs1870140	A	G	837338	0.159	-0.0127029	0.00226784	2.13e-08	31.3748
rs1883711	C	G	834996	0.0322	0.127743	0.00498287	5.99e-145	657.227
rs189527671	A	G	679271	0.0228	0.0389224	0.00650123	2.14e-09	35.8433
rs189974330	A	G	826100	0.00737	0.0555457	0.00992427	2.18e-08	31.3259
rs204473	A	G	832463	0.0223	-0.0549147	0.00568546	4.51e-22	93.2923
rs2068888	A	G	831567	0.452	-0.0153684	0.00164813	1.11e-20	86.951
rs2072560	T	C	839194	0.0647	0.0441939	0.00331081	1.21e-40	178.179
rs207637	G	T	832806	0.385	0.0106714	0.00169526	3.08e-10	39.6251
rs2085723	G	T	842617	0.342	-0.0105437	0.00172512	9.85e-10	37.3549
rs2125345	C	T	841762	0.291	-0.017998	0.0018019	1.71e-23	99.767
rs2247139	A	G	841815	0.136	0.014154	0.00238946	3.15e-09	35.088
rs2251024	T	C	837139	0.339	-0.0169979	0.00174984	2.63e-22	94.3613
rs2270690	T	C	842626	0.0395	0.0806988	0.00428387	3.7e-79	354.864
rs2295027	A	G	831966	0.321	0.0119467	0.00181696	4.86e-11	43.232
rs2296288	T	C	841797	0.442	-0.0111913	0.00166042	1.58e-11	45.4282
rs2297400	C	T	842012	0.125	0.0156217	0.00252459	6.1e-10	38.2891
rs2302434	T	C	842586	0.177	0.0121599	0.00216649	1.99e-08	31.5026
rs235343	A	C	827099	0.436	-0.00934911	0.00169039	3.19e-08	30.5891
rs240762	C	T	828573	0.406	0.0130764	0.00170102	1.5e-14	59.0959
rs241056	A	G	829084	0.256	-0.0112623	0.00193135	5.5e-09	34.0042
rs2465956	C	T	842627	0.195	0.0193021	0.00208998	2.57e-20	85.2953
rs2469204	G	T	838211	0.379	-0.00949999	0.00173384	4.27e-08	30.0212
rs247617	A	C	841805	0.319	-0.0345992	0.00174742	2.97e-87	392.046
rs2519093	T	C	841807	0.189	0.0734736	0.00205785	3.42e-279	1274.78
rs2618566	G	T	790363	0.339	0.0403986	0.00180626	8.46e-111	500.233
rs2642438	A	G	829403	0.293	-0.0254484	0.00180491	3.82e-45	198.797
rs2665404	C	T	828554	0.459	-0.01086	0.00166224	6.43e-11	42.6847
rs267733	G	A	841666	0.153	-0.0193103	0.00225432	1.07e-17	73.3748
rs2737252	A	G	842630	0.276	-0.0220378	0.00182553	1.48e-33	145.733
rs2738445	C	T	825448	0.43	-0.0529756	0.00166568	5.67e-222	1011.51
rs2740488	C	A	842019	0.26	-0.0212446	0.0018702	6.65e-30	129.039
rs2792751	T	C	841824	0.285	0.0232414	0.00179441	2.29e-38	167.757
rs28375625	A	C	830211	0.459	-0.00929419	0.00166407	2.33e-08	31.1946
rs28497720	T	C	842631	0.25	-0.0181272	0.00188483	6.75e-22	92.4947
rs28498684	A	G	830210	0.41	0.0125232	0.00167091	6.64e-14	56.1726
rs28615248	C	T	841773	0.195	0.0245532	0.00207701	3.03e-32	139.746
rs28677840	A	C	842597	0.0694	-0.0223291	0.00320174	3.08e-12	48.6374
rs28811342	C	T	841811	0.2	0.0126134	0.00205471	8.32e-10	37.6845
rs28929474	T	C	840837	0.0169	0.0652865	0.00625319	1.62e-25	109.004
rs2911971	C	G	830142	0.374	-0.0115058	0.00171702	2.07e-11	44.9038
rs2954017	T	C	832014	0.472	0.050553	0.00165555	8.82e-205	932.415
rs2970902	C	G	842607	0.344	0.011941	0.00173745	6.3e-12	47.2342
rs3010265	A	G	842618	0.212	-0.0166699	0.00201171	1.17e-16	68.665
rs3184504	T	C	841824	0.468	-0.0252589	0.00164729	4.56e-53	235.12
rs34019521	C	G	825347	0.252	0.0185098	0.00194149	1.52e-21	90.8936
rs342467	T	C	842570	0.401	-0.00963374	0.00167446	8.75e-09	33.1009
rs34503352	A	G	842632	0.161	-0.0286724	0.00225316	4.27e-37	161.936
rs34707604	C	T	741286	0.242	0.0300612	0.00232653	3.42e-38	166.953
rs34927723	T	C	841812	0.157	-0.0135139	0.00228019	3.09e-09	35.1252
rs35046559	G	A	839788	0.246	0.0120592	0.00191537	3.05e-10	39.6398
rs35313547	C	T	842540	0.158	-0.0146065	0.00223071	5.83e-11	42.8752
rs360804	A	G	841788	0.316	-0.0220517	0.00177875	2.7e-35	153.693
rs368280	A	C	842633	0.253	0.0110916	0.00189077	4.46e-09	34.4121
rs3732359	G	A	840017	0.236	0.0139251	0.00192224	4.35e-13	52.4785
rs3738622	T	G	798096	0.203	-0.0164304	0.00209008	3.81e-15	61.7974
rs3745686	A	G	829936	0.0421	-0.0301949	0.004256	1.3e-12	50.3343
rs3747207	A	G	841712	0.226	-0.013948	0.0019572	1.03e-12	50.7871
rs3780181	G	A	842546	0.0708	-0.0347918	0.00324511	8.09e-27	114.946
rs3820897	T	C	826221	0.198	0.0160617	0.00206453	7.26e-15	60.5258
rs4075673	T	C	842323	0.442	0.058933	0.00165753	7.03e-277	1264.14
rs41279736	G	A	820970	0.0287	0.0317272	0.00559031	1.38e-08	32.2101
rs41289514	G	A	832849	0.00967	0.215772	0.00855869	3.04e-140	635.588
rs414850	C	A	837490	0.411	-0.0116462	0.00170253	7.89e-12	46.7928
rs42122	A	G	842527	0.161	0.0148516	0.00228058	7.41e-11	42.4088
rs4234798	T	G	836904	0.393	-0.0099461	0.00167231	2.72e-09	35.373
rs4239702	T	C	837412	0.282	-0.010985	0.00180945	1.27e-09	36.8559
rs438568	A	G	838288	0.392	-0.0132502	0.00167775	2.84e-15	62.3721
rs4390169	A	G	841825	0.487	0.0125567	0.00163311	1.48e-14	59.1181
rs4465	C	T	829354	0.358	0.0144045	0.00172435	6.62e-17	69.7823
rs45505501	A	G	841793	0.137	0.0184133	0.0024269	3.27e-14	57.5651
rs4704221	A	T	842632	0.391	0.0657604	0.00171209	9.19e-323	1475.28
rs4724315	G	A	831132	0.0995	0.027301	0.00290051	4.85e-21	88.5948
rs4751995	A	G	839148	0.47	-0.0159387	0.00163776	2.2e-22	94.7121
rs4760388	T	C	829037	0.478	-0.00997132	0.00164957	1.5e-09	36.5396
rs4804815	G	C	798043	0.264	-0.0116692	0.00191263	1.05e-09	37.2238
rs4939883	T	C	841825	0.175	-0.01618	0.00214553	4.65e-14	56.8706
rs4946713	A	C	840017	0.443	-0.0106838	0.00165329	1.03e-10	41.7593
rs4970829	A	G	842567	0.0716	-0.11002	0.00317818	1.39e-262	1198.36
rs531660643	T	G	701385	0.0162	-0.412974	0.00734658	9.68e-689	3159.91
rs543486395	A	C	674753	0.0236	-0.0421589	0.00757325	2.59e-08	30.9895
rs548088667	T	C	558341	0.0183	0.0763808	0.00764226	1.61e-23	99.8906
rs551473284	T	C	543540	0.367	-0.015159	0.00209628	4.78e-13	52.2929
rs553427	C	T	839210	0.469	-0.0382805	0.00166868	1.83e-116	526.271
rs55696093	G	A	841792	0.206	0.0384037	0.00202693	4.7e-80	358.979
rs55714927	T	C	800191	0.187	-0.0352417	0.00219692	6.56e-58	257.327
rs55726838	A	G	835312	0.00907	0.0700933	0.00923467	3.19e-14	57.6116
rs55921103	G	T	830158	0.364	-0.0110923	0.00175084	2.37e-10	40.1375
rs56001710	A	T	576522	0.426	-0.0184814	0.00221578	7.38e-17	69.5691
rs56118251	G	A	842614	0.155	0.0154151	0.00223279	5.06e-12	47.6647
rs56223611	A	C	839109	0.142	-0.0144801	0.00234893	7.07e-10	38.0017
rs56266464	A	G	842620	0.0617	-0.109414	0.00342642	9.47e-224	1019.68
rs564449	T	G	830201	0.114	0.0270834	0.00258442	1.07e-25	109.82
rs5746498	C	T	823657	0.237	0.0139188	0.00202718	6.6e-12	47.1432
rs5752963	A	G	841760	0.036	0.0289151	0.00431243	2.01e-11	44.9578
rs576285576	G	A	470145	0.111	-0.0237758	0.00401989	3.33e-09	34.9818
rs58542926	T	C	842523	0.0752	-0.0987628	0.00309447	1.61e-223	1018.62
rs59593290	A	G	812813	0.0843	0.0174186	0.00296965	4.48e-09	34.4046
rs598253	C	T	835458	0.33	-0.0386729	0.00179097	2.08e-103	466.269
rs603424	A	G	834113	0.169	0.0142356	0.00223825	2.02e-10	40.4515
rs60417583	T	G	719937	0.165	0.0146873	0.00237175	5.92e-10	38.3483
rs60847460	T	C	841691	0.138	-0.0181483	0.00234927	1.12e-14	59.6769
rs6093446	A	G	837496	0.269	0.0240166	0.00185641	2.78e-38	167.369
rs61016611	A	G	841822	0.101	-0.0323402	0.00272025	1.36e-32	141.341
rs6107650	G	A	832824	0.39	-0.0108402	0.00170277	1.94e-10	40.5287
rs615552	C	T	827960	0.438	0.0108661	0.00166915	7.52e-11	42.3796
rs61754230	T	C	711804	0.0136	0.0420225	0.00727012	7.46e-09	33.4103
rs61882680	T	C	842616	0.0295	-0.0293744	0.00492768	2.51e-09	35.5347
rs61886346	T	C	841786	0.059	-0.0220284	0.00349603	2.96e-10	39.7023
rs62075782	C	G	823076	0.226	-0.0121178	0.00213238	1.33e-08	32.2937
rs62075819	T	C	832740	0.358	0.0101049	0.00175487	8.5e-09	33.1569
rs62119267	C	A	841289	0.0198	-0.232667	0.00592446	2.51e-337	1542.31
rs62399909	A	C	841821	0.0868	0.0164644	0.00291773	1.67e-08	31.8421
rs62509311	T	A	842590	0.277	-0.0151074	0.00185334	3.6e-16	66.4461
rs6426060	A	T	839200	0.119	-0.0138604	0.00254218	4.98e-08	29.7262
rs642803	T	C	834291	0.452	0.0122573	0.00166167	1.63e-13	54.4127
rs6458949	T	G	842632	0.259	0.0132399	0.00186619	1.3e-12	50.3336
rs6478851	A	G	839169	0.234	-0.0149052	0.00193977	1.54e-14	59.0439
rs6505220	T	A	781241	0.468	-0.0135371	0.00185052	2.57e-13	53.5135
rs6601302	T	G	834526	0.248	0.015456	0.00193505	1.38e-15	63.7984
rs6602909	C	T	805198	0.332	0.0161904	0.0018	2.37e-19	80.904
rs6670347	C	T	842553	0.0397	-0.114964	0.00418379	3.18e-166	755.064
rs6682862	A	G	842631	0.162	-0.0144936	0.00223146	8.3e-11	42.1866
rs6689	G	A	822712	0.21	0.0413857	0.00229933	1.98e-72	323.965
rs67777803	T	G	837423	0.168	-0.0146354	0.00221135	3.63e-11	43.802
rs67890964	C	T	813322	0.385	-0.0188852	0.00176106	7.87e-27	114.999
rs6792725	A	G	823767	0.325	0.0159966	0.0018504	5.38e-18	74.735
rs6794351	C	T	832818	0.24	-0.0123288	0.00203869	1.47e-09	36.5712
rs6894249	G	A	839110	0.389	0.0157198	0.00168467	1.05e-20	87.0692
rs6940814	A	G	842622	0.416	0.0136555	0.00165691	1.7e-16	67.9231
rs6967728	A	G	830178	0.182	-0.0160004	0.00219311	2.97e-13	53.2281
rs704	A	G	836905	0.478	0.0203617	0.00163975	2.1e-35	154.196
rs7046887	T	C	842599	0.464	0.013191	0.00164661	1.14e-15	64.1762
rs71311871	G	A	842628	0.081	-0.0363035	0.00297194	2.57e-34	149.217
rs71536537	C	T	362589	0.473	-0.0261349	0.00370979	1.86e-12	49.6299
rs7184567	T	C	829378	0.375	0.0112231	0.00171684	6.27e-11	42.7333
rs7202323	G	T	842622	0.227	-0.0208667	0.00196825	2.93e-26	112.395
rs7206039	A	C	802570	0.371	0.0120933	0.0017572	5.9e-12	47.3639
rs7250652	G	A	830782	0.439	0.0250483	0.00167588	1.65e-50	223.394
rs72631343	G	C	841731	0.131	-0.0412315	0.00242949	1.34e-64	288.024
rs72647039	T	C	842522	0.0201	0.0365365	0.0060332	1.4e-09	36.674
rs72654437	A	G	829062	0.0295	0.0662025	0.0053954	1.31e-34	150.557
rs72660594	C	T	838645	0.0151	-0.251849	0.00691238	1.21e-290	1327.47
rs72729610	G	A	842624	0.167	-0.0127422	0.00219052	5.99e-09	33.8372
rs72836561	T	C	836742	0.0296	-0.0371865	0.00481977	1.21e-14	59.5275
rs72971192	C	T	813539	0.237	-0.0127828	0.00200158	1.7e-10	40.7855
rs7300593	C	T	838316	0.172	0.0131397	0.0021672	1.34e-09	36.7598
rs73066228	G	A	837148	0.164	0.0173295	0.00223648	9.29e-15	60.0402
rs7327867	G	A	835703	0.474	0.0192627	0.00165184	2.01e-31	135.987
rs7404072	C	T	828487	0.289	-0.0105599	0.00183399	8.52e-09	33.1532
rs745763	C	T	842316	0.168	0.0181903	0.00235623	1.16e-14	59.5997
rs74907759	G	A	832573	0.0093	-0.0591727	0.00911648	8.54e-11	42.1297
rs7515577	C	A	842629	0.207	-0.0251741	0.0020404	5.67e-35	152.222
rs75393372	C	T	842581	0.0776	0.0196906	0.00307061	1.43e-10	41.1215
rs7544869	A	T	829345	0.458	-0.00998831	0.00166964	2.2e-09	35.7881
rs756559	G	A	838309	0.31	-0.0107809	0.00176191	9.42e-10	37.4406
rs75907879	T	C	807978	0.121	0.0200726	0.0026267	2.14e-14	58.3964
rs76488758	G	A	842520	0.0205	-0.0535263	0.00595904	2.65e-19	80.683
rs76643124	A	G	834957	0.0286	-0.029786	0.00496212	1.94e-09	36.0321
rs76738473	C	T	841746	0.0279	-0.0269765	0.00491234	3.98e-08	30.1574
rs76970536	A	G	841748	0.0713	0.058869	0.0031369	1.42e-78	352.186
rs7746081	A	G	841787	0.33	-0.0310815	0.00173739	1.42e-71	320.044
rs77502095	A	G	713371	0.141	0.0160538	0.0024867	1.08e-10	41.6782
rs77542162	G	A	837446	0.018	0.169014	0.00626031	1.57e-160	728.876
rs7758845	C	A	842627	0.279	-0.0246142	0.00181941	1.06e-41	183.025
rs77631946	A	C	831130	0.0895	-0.0174779	0.00293504	2.6e-09	35.461
rs77704739	C	T	842617	0.0361	-0.0488493	0.00440125	1.27e-28	123.187
rs77860716	G	A	839905	0.0484	0.0225834	0.00405209	2.5e-08	31.0614
rs77960347	G	A	839817	0.0121	0.0639705	0.00740546	5.71e-18	74.62
rs78531123	A	G	812820	0.0576	0.0196715	0.00353052	2.52e-08	31.0454
rs7864568	A	G	804264	0.321	-0.0155363	0.00186321	7.53e-17	69.5299
rs78946096	G	A	831939	0.0471	-0.0412973	0.00387575	1.65e-26	113.536
rs7903259	G	C	812533	0.417	0.0174229	0.00168568	4.85e-25	106.829
rs793900	T	C	839708	0.408	0.0107502	0.00166363	1.03e-10	41.7561
rs79391862	C	A	833998	0.0231	-0.0646289	0.00603927	1e-26	114.521
rs79429216	A	G	834862	0.00891	0.0869593	0.00914953	2.02e-21	90.3305
rs7955221	C	A	829349	0.453	-0.011502	0.00169065	1.02e-11	46.2849
rs79598313	T	C	841706	0.0237	0.0744943	0.00527652	2.94e-45	199.32
rs79778025	G	A	683721	0.176	-0.0164675	0.00243427	1.33e-11	45.7634
rs80215559	C	T	841527	0.0615	-0.0576484	0.0034333	2.84e-63	281.936
rs8041391	T	C	836905	0.154	0.0147124	0.00237373	5.72e-10	38.4153
rs8121509	C	T	682728	0.452	-0.0138735	0.00176437	3.75e-15	61.8291
rs825474	G	A	837408	0.416	-0.0090494	0.00165384	4.46e-08	29.9401
rs880973	G	A	842611	0.223	-0.0118168	0.00197589	2.22e-09	35.7663
rs887829	T	C	841265	0.328	-0.0157665	0.00173646	1.09e-19	82.4406
rs896311	G	A	831975	0.303	-0.0182306	0.00180451	5.37e-24	102.067
rs900776	C	A	836906	0.167	-0.019488	0.00223711	3.01e-18	75.8857
rs9297994	G	A	841712	0.339	0.0315848	0.00172651	9.24e-75	334.671
rs9410207	C	T	838287	0.066	-0.0209895	0.00333889	3.25e-10	39.5185
rs9423289	C	T	837481	0.423	-0.0219931	0.00166027	4.71e-40	175.475
rs9496567	A	G	842614	0.233	-0.018775	0.00194996	6.07e-22	92.7061
rs9524538	A	G	838265	0.235	0.0174327	0.00192552	1.38e-19	81.9659
rs9653945	A	G	842620	0.344	-0.0113538	0.00171532	3.61e-11	43.8119
rs969075	T	C	830210	0.334	-0.0152619	0.00177998	9.98e-18	73.5169
rs9795910	G	A	830075	0.376	-0.0123083	0.0017379	1.42e-12	50.1587
rs9805560	G	A	835654	0.465	0.0109092	0.0016504	3.84e-11	43.6925
rs9824581	G	A	842619	0.267	-0.0110015	0.00184694	2.58e-09	35.4812
rs9837622	A	T	842623	0.0725	-0.0350233	0.00321484	1.23e-27	118.685
rs9909417	A	G	838528	0.288	0.0103097	0.00183725	2.01e-08	31.4888
rs9987289	A	G	842630	0.0916	-0.0574862	0.00281645	1.34e-92	416.604
rs112672253	T	A	835720	0.00755	0.0652375	0.0100523	8.59e-11	42.1176
rs114253542	C	T	833014	0.00714	0.079001	0.010572	7.86e-14	55.8407
rs115169875	A	G	812498	0.0245	-0.0391383	0.00567746	5.44e-12	47.5221
rs144083983	T	C	815611	0.0661	-0.0483434	0.003764	9.34e-38	164.959
rs151000110	A	G	842511	0.0558	0.0669742	0.00371694	1.39e-72	324.671
rs17238568	T	G	842613	0.0652	0.0435264	0.00334202	8.94e-39	169.624
rs17244939	C	A	824739	0.0128	-0.0566442	0.00848676	2.48e-11	44.5479
rs180755046	A	C	816276	0.0131	-0.0537824	0.00846211	2.08e-10	40.3946
rs181668591	T	C	835751	0.0109	0.0700506	0.0083293	4.1e-17	70.7305
rs182826525	G	A	580103	0.0225	0.104456	0.00866383	1.79e-33	145.361
rs200823803	C	T	677938	0.0214	0.0598547	0.00695965	7.95e-18	73.9642
rs2112653	C	T	828375	0.441	0.0630539	0.001721	7.12e-294	1342.34
rs35122945	C	A	836703	0.0671	-0.0425148	0.00359411	2.76e-32	139.926
rs375392181	T	G	835414	0.0104	0.0483416	0.00827283	5.11e-09	34.1455
rs3761740	A	C	842600	0.0988	0.0559187	0.00272715	1.96e-93	420.432
rs4703665	T	C	777136	0.13	-0.0338312	0.00286839	4.17e-32	139.11
rs62366588	A	C	802768	0.0542	-0.0431405	0.00395489	1.05e-27	118.988
rs74695562	G	T	840056	0.04	-0.0385303	0.0045579	2.83e-17	71.462
rs75240579	T	C	827711	0.0362	-0.047624	0.00476606	1.65e-23	99.8465
EAF = Effect allele frequency; Beta = Coefficient of effect allele; SE = Standard error

## Sheet: ST2
Supplementary Table 2. Genetic variants used to instrument LDL for the validation analysis
SNP	effect allele	other allele	EAF	Effect	SE	P	N	R2	F
rs10195252	C	T	0.42	-0.0238	0.0039	3.81e-08	157208	0.000236836	37.2413
rs10490626	A	G	0.08	-0.0508	0.0069	1.7e-12	173044	0.000313139	54.2037
rs10832962	C	T	0.28	-0.032	0.004	6.62e-14	172920	0.000369976	64
rs10893499	G	A	0.86	-0.0521	0.0053	3.86e-21	172980	0.000558322	96.6326
rs10903129	A	G	0.46	-0.0328	0.0037	3.03e-17	169920	0.000462273	78.5858
rs10947332	G	A	0.87	-0.0504	0.0056	6.97e-18	169263	0.000478317	81
rs112201728	C	T	0.94	-0.0675	0.0104	8.51e-10	83124	0.00050652	42.1251
rs11563251	C	T	0.87	-0.0345	0.0062	4.5e-08	172855	0.0001791	30.9638
rs11591147	T	G	0.02	-0.497	0.018	8.58e-143	77417	0.00975159	762.373
rs12066643	T	C	0.12	-0.0389	0.0064	1.06e-08	171295	0.000215626	36.9436
rs1250229	T	C	0.21	-0.0243	0.0042	3.13e-08	173032	0.000193421	33.4745
rs12721109	A	G	0.02	-0.4462	0.0183	2.99e-122	99409	0.00594486	594.507
rs12748152	C	T	0.93	-0.0499	0.0066	3.21e-12	172988	0.000330335	57.1628
rs12916	T	C	0.57	-0.0733	0.0038	7.79e-78	168357	0.00220521	372.084
rs13206249	A	G	0.22	-0.0378	0.0062	4.53e-08	87149	0.000426337	37.1707
rs13277801	T	C	0.65	-0.0338	0.0038	3.99e-17	173010	0.000457084	79.1163
rs1367117	G	A	0.71	-0.1186	0.004	9.48e-183	173007	0.00505573	879.122
rs1408272	G	T	0.05	-0.052	0.0083	3.68e-09	167888	0.000233737	39.251
rs1564348	T	C	0.85	-0.0481	0.005	2.76e-21	172989	0.000534687	92.5444
rs16831243	C	T	0.82	-0.0378	0.0055	9.06e-12	162945	0.000289796	47.2344
rs16891156	A	C	0.98	-0.0965	0.0171	8.23e-09	90466	0.000351905	31.8466
rs17404153	T	G	0.14	-0.0336	0.0054	1.83e-09	172898	0.000223874	38.716
rs174583	T	C	0.37	-0.0522	0.0038	7e-41	172982	0.00108968	188.701
rs1800961	T	C	0.03	-0.0685	0.0106	6.03e-10	142698	0.000292567	41.7609
rs1801689	A	C	0.96	-0.1028	0.0139	9.81e-12	111143	0.00049188	54.6961
rs1883025	T	C	0.24	-0.0296	0.0044	6.14e-11	172330	0.000262545	45.2562
rs2000999	G	A	0.82	-0.065	0.0046	4.22e-41	171510	0.00116283	199.669
rs2030746	C	T	0.6	-0.0214	0.0038	8.61e-09	173024	0.000183263	31.7147
rs2073547	A	G	0.81	-0.0485	0.0049	1.92e-21	169889	0.000576336	97.9696
rs2228603	T	C	0.07	-0.104	0.0072	4.43e-44	158643	0.00131344	208.642
rs2315065	C	A	0.91	-0.1102	0.0158	5.23e-12	67446	0.000720742	48.6462
rs2328223	A	C	0.75	-0.0299	0.005	5.63e-09	170762	0.000209373	35.7604
rs2390536	G	A	0.63	-0.0223	0.0038	2.04e-08	172981	0.000199048	34.4384
rs2419604	G	A	0.68	-0.0302	0.004	7.49e-14	172807	0.000329753	57.0025
rs247616	T	C	0.29	-0.0547	0.0041	2.57e-37	171458	0.00103705	177.995
rs2495495	C	T	0.87	-0.0342	0.0059	3.52e-08	162403	0.000206854	33.6007
rs2587534	G	A	0.47	-0.0391	0.0037	8.06e-25	172966	0.000645222	111.673
rs2642438	A	G	0.25	-0.0352	0.0042	7.32e-16	165470	0.00042431	70.2404
rs267733	G	A	0.14	-0.0331	0.0053	5.29e-09	164562	0.000236958	39.0036
rs2710642	G	A	0.38	-0.0239	0.0038	6.09e-09	172994	0.000228612	39.5575
rs2737252	A	G	0.26	-0.0314	0.0041	7.04e-14	172950	0.000339019	58.6532
rs2886232	C	T	0.88	-0.0451	0.0064	3.88e-11	162498	0.000305501	49.6584
rs2965157	C	T	0.02	-0.1886	0.0112	7.29e-62	170260	0.00166269	283.562
rs314253	C	T	0.34	-0.0242	0.0038	3.44e-10	169706	0.000238925	40.5568
rs364585	A	G	0.37	-0.0249	0.0038	4.28e-10	171526	0.000250261	42.937
rs3757354	T	C	0.21	-0.0382	0.0044	2.09e-17	172987	0.000435531	75.374
rs3780181	G	A	0.05	-0.0445	0.0074	1.76e-09	171976	0.000210231	36.1623
rs4253776	A	G	0.88	-0.0311	0.0059	3.35e-08	171071	0.000162394	27.7854
rs4530754	G	A	0.42	-0.0275	0.0036	3.58e-12	173003	0.000337179	58.3526
rs4722551	T	C	0.83	-0.0391	0.0049	3.95e-14	172946	0.000368037	63.6739
rs4942486	C	T	0.54	-0.0243	0.0037	2.26e-11	171930	0.000250812	43.1329
rs4970712	A	C	0.19	-0.0339	0.0044	2.46e-13	173036	0.000342932	59.36
rs5763662	C	T	0.97	-0.0767	0.0121	1.19e-08	162777	0.000246785	40.1809
rs579459	T	C	0.79	-0.0665	0.0045	2.42e-44	172706	0.00126288	218.383
rs6016373	G	A	0.37	-0.0349	0.0037	7.95e-19	171559	0.000518333	88.9708
rs6065311	T	C	0.54	-0.0417	0.0036	1.66e-30	171333	0.000782503	134.174
rs646776	C	T	0.21	-0.1602	0.0044	1.63e-272	173021	0.00760337	1325.62
rs6504872	C	T	0.53	-0.0274	0.0037	3.48e-13	171519	0.000319629	54.84
rs6511720	T	G	0.1	-0.2209	0.0061	3.85e-262	170608	0.00762794	1311.39
rs6544713	C	T	0.71	-0.0806	0.0041	4.84e-83	172940	0.00222966	386.458
rs6709904	G	A	0.11	-0.055	0.0085	4.58e-10	89852	0.000465755	41.8685
rs676388	T	C	0.54	-0.0265	0.0039	1.31e-11	166830	0.000276674	46.1703
rs6818397	G	T	0.59	-0.0224	0.004	1.68e-08	172685	0.000181569	31.36
rs6882076	T	C	0.33	-0.0456	0.0038	3.31e-31	173006	0.000831649	144
rs6909746	T	C	0.39	-0.0263	0.0037	7.86e-11	170097	0.00029695	50.5252
rs7254892	A	G	0.03	-0.4853	0.0119	3.85e-326	139198	0.0118069	1663.13
rs72902576	G	T	0.04	-0.0933	0.0133	9.58e-12	82068	0.000599273	49.2108
rs7534572	C	G	0.31	-0.0407	0.0058	1.29e-11	75145	0.00065486	49.2417
rs7551981	G	T	0.41	-0.0472	0.0038	1.36e-33	173021	0.000890904	154.283
rs75687619	G	T	0.98	-0.1735	0.0161	8.05e-24	82004	0.00141416	116.131
rs7640978	T	C	0.11	-0.0392	0.0069	9.84e-09	172228	0.000187366	32.2756
rs7832643	G	T	0.6	-0.0339	0.0038	2.67e-17	164854	0.000482529	79.5852
rs8017377	G	A	0.54	-0.0303	0.0038	2.52e-15	172866	0.000367662	63.5796
rs964184	C	G	0.84	-0.0855	0.0078	2.01e-26	89866	0.00133526	120.155
rs9875338	A	G	0.39	-0.027	0.0037	2.21e-11	172895	0.000307899	53.2505
rs9987289	A	G	0.08	-0.0714	0.0066	8.53e-24	160102	0.000730456	117.033
EAF = Effect allele frequency; Beta = Coefficient of effect allele; SE = Standard error

## Sheet: ST3
Supplementary Table 3. Detailed information of the enrolled drug targets identified from DrugBank and ChEMBL databases
Drug class	Encoding genes of target proteins		Gene location
	DrugBank	ChEMBL
statins	HMGCR	HMGCR	Chr5:74,632,154-74,657,929
Ezetimibe	NPCIL1	NPCIL1	Chr7:44,552,134-44,580,914
PCSK9 inhibitors	PCSK9	PCSK9	Chr1:55,505,221-55,530,525
The gene location in the human assembly GRCh37 is obtained from https://grch37.ensembl.org

## Sheet: ST4
Supplementary Table 4. Genetic variants used to instrument each lipid lowering drug target for the primary analysis
SNP	Chr	Pos	effect allele	other allele	EAF	beta	SE	p	F	Exposure
rs2112653	5	74562564	C	T	0.437	0.060191	0.001444	0	1736.38	HMGCR
rs4703665	5	74602898	T	C	0.137	-0.03055	0.002272	3.27e-41	180.78	HMGCR
rs35122945	5	74610293	C	A	0.0674	-0.03706	0.002971	1.04e-35	155.587	HMGCR
rs75240579	5	74624484	T	C	0.0401	-0.04042	0.003757	5.51e-27	115.708	HMGCR
rs17238568	5	74631071	T	G	0.0659	0.042727	0.002814	4.52e-52	230.55	HMGCR
rs17244939	5	74631096	C	A	0.0156	-0.04303	0.00616	2.84e-12	48.7944	HMGCR
rs3761740	5	74632133	A	C	0.0971	0.053681	0.002331	2.44e-117	530.295	HMGCR
rs115169875	5	74633264	A	G	0.0257	-0.03367	0.004607	2.73e-13	53.3943	HMGCR
rs4704209	5	74634473	G	A	0.0542	0.017716	0.003028	4.91e-09	34.2267	HMGCR
rs62366588	5	74664987	A	C	0.058	-0.03457	0.003196	2.87e-27	116.999	HMGCR
rs74695562	5	74675951	G	T	0.0417	-0.03692	0.003698	1.8e-23	99.6661	HMGCR
rs144083983	5	74683306	T	C	0.0702	-0.04182	0.002993	2.37e-44	195.167	HMGCR
rs180755046	5	74703989	A	C	0.0161	-0.04212	0.006231	1.38e-11	45.6927	HMGCR
rs151000110	5	74725216	A	G	0.0566	0.066995	0.003101	1.65e-103	466.727	HMGCR
rs200823803	5	74753738	C	T	0.0181	0.055133	0.005998	3.87e-20	84.4849	HMGCR
rs77826622	7	44572346	C	T	0.022	0.031303	0.004935	2.26e-10	40.2295	NPC1L1
rs7808295	7	44572699	T	C	0.041	-0.02311	0.003722	5.33e-10	38.5515	NPC1L1
rs17725246	7	44581986	C	T	0.195	0.042778	0.001789	2.03e-126	572.035	NPC1L1
rs117623941	7	44598725	T	C	0.0173	-0.03154	0.005657	2.48e-08	31.0789	NPC1L1
rs2289051	7	44608718	T	C	0.0259	0.025916	0.004577	1.49e-08	32.063	NPC1L1
rs217370	7	44615161	G	A	0.467	-0.02537	0.001393	4.33e-74	331.589	NPC1L1
rs79836087	7	44635997	A	G	0.0454	-0.02153	0.003436	3.74e-10	39.2453	NPC1L1
rs79854399	7	44640315	T	C	0.0189	-0.03902	0.005224	8.13e-14	55.7743	NPC1L1
rs143116067	7	44653084	A	G	0.0675	-0.02009	0.00294	8.35e-12	46.6815	NPC1L1
rs2331139	7	44665419	A	T	0.0123	0.044371	0.007895	1.91e-08	31.5839	NPC1L1
rs12043403	1	55431933	C	T	0.0975	-0.02448	0.002464	3.01e-23	98.6532	PCSK9
rs12409233	1	55436599	C	G	0.0882	-0.02255	0.002441	2.5e-20	85.3487	PCSK9
rs11206498	1	55437104	G	A	0.342	0.010318	0.00147	2.21e-12	49.2885	PCSK9
rs890576	1	55452897	G	C	0.202	-0.01528	0.001748	2.27e-18	76.4393	PCSK9
rs12123143	1	55453856	C	T	0.229	0.013151	0.002256	5.57e-09	33.9801	PCSK9
rs145075626	1	55479043	G	C	0.0172	-0.05027	0.005497	5.98e-20	83.6265	PCSK9
rs17111474	1	55479967	T	C	0.296	0.011317	0.001635	4.5e-12	47.893	PCSK9
rs77875082	1	55485042	A	G	0.0305	0.053843	0.00422	2.75e-37	162.814	PCSK9
rs12117661	1	55487346	G	C	0.242	-0.06598	0.001642	0	1614.47	PCSK9
rs374459115	1	55489968	A	G	0.0172	0.068345	0.006762	5.13e-24	102.156	PCSK9
rs28775984	1	55491161	C	T	0.432	-0.01928	0.003038	2.18e-10	40.3018	PCSK9
rs2479420	1	55492190	C	T	0.261	0.036694	0.00173	6.83e-100	450.108	PCSK9
rs182491400	1	55493375	T	C	0.0209	0.044482	0.005556	1.18e-15	64.1013	PCSK9
rs181331606	1	55493672	G	C	0.0901	0.028649	0.002977	6.29e-22	92.6357	PCSK9
rs80085738	1	55495299	A	G	0.0109	-0.04072	0.006839	2.63e-09	35.4383	PCSK9
rs12739979	1	55496648	T	C	0.238	-0.02704	0.001812	2.4e-50	222.638	PCSK9
rs11810371	1	55496861	A	G	0.0428	-0.04233	0.003673	9.91e-31	132.817	PCSK9
rs75050571	1	55500283	T	A	0.0236	0.028249	0.004984	1.44e-08	32.1272	PCSK9
rs72660548	1	55500978	G	C	0.0202	0.07043	0.00495	6.19e-46	202.421	PCSK9
rs17111503	1	55503448	G	A	0.256	0.048726	0.001607	5.57e-202	919.533	PCSK9
rs2479408	1	55504188	G	C	0.199	-0.04451	0.001805	2.61e-134	608.307	PCSK9
rs11591147	1	55505647	T	G	0.0163	-0.4337	0.005426	0	6388.68	PCSK9
rs479832	1	55515537	C	T	0.178	-0.01442	0.001851	6.7e-15	60.6837	PCSK9
rs41294825	1	55519068	T	A	0.043	-0.0414	0.003413	7.2e-34	147.172	PCSK9
rs693668	1	55521109	G	A	0.359	-0.05646	0.001462	0	1490.59	PCSK9
rs7525503	1	55522558	T	G	0.0229	0.071285	0.004988	2.51e-46	204.214	PCSK9
rs11206517	1	55526428	G	T	0.0371	0.088859	0.003711	1e-126	573.437	PCSK9
rs41297885	1	55526840	G	C	0.0358	-0.04063	0.003789	7.82e-27	115.012	PCSK9
rs28385715	1	55532142	G	T	0.0229	0.045569	0.004897	1.34e-20	86.5804	PCSK9
rs77011887	1	55534271	T	C	0.017	0.045922	0.005704	8.19e-16	64.8243	PCSK9
rs142116310	1	55536386	A	G	0.0107	0.055404	0.007231	1.84e-14	58.7007	PCSK9
rs115465289	1	55580914	A	G	0.0312	-0.04066	0.004224	6.23e-22	92.6528	PCSK9
rs12031153	1	55601339	A	G	0.0531	0.03314	0.003463	1.07e-21	91.5799	PCSK9
rs138779133	1	55604404	G	A	0.0271	-0.05994	0.004338	2e-43	190.927	PCSK9
rs79494709	1	55608984	C	G	0.0491	-0.02576	0.003253	2.37e-15	62.7294	PCSK9
rs55817205	1	55609056	A	G	0.0116	0.067629	0.007124	2.25e-21	90.1123	PCSK9
EAF = Effect allele frequency; Beta = Coefficient of effect allele; SE = Standard error

## Sheet: ST5
Supplementary Table 5. Genetic variants used to instrument each lipid lowering drug target for the validation analysis
SNP	effect allele	other allele	EAF	beta	SE	P	N	R2	F	Exposure		JAMA
rs12916	C	T	0.57	-0.073	0.0041	7.8e-78	173012	0.00055	96	HMGCR
rs10515198	A	G	0.9	-0.06	0.0061	6e-22	173026	0.00065	113	HMGCR
rs12173076	G	T	0.88	-0.065	0.0061	2.3e-27	168357	0.0019	319	HMGCR
rs3857388	C	T	0.87	-0.042	0.0061	2.2e-11	172939	0.00027	47	HMGCR
rs7711235	G	A	0.73	-0.038	0.0061	5e-10	89724	0.00043	38	HMGCR
rs2073547	G	A	0.81	-0.049	0.0051	1.9e-21	169889	0.00054	92	NPC1L1
rs217386	G	A	0.41	-0.036	0.0041	1.2e-19	173021	0.00045	78	NPC1L1
rs7791240	C	T	0.91	-0.043	0.0071	1.8e-10	161845	0.00022	36	NPC1L1
rs11591147	G	T	0.02	-0.497	0.0179	8.6e-143	86056	0.00068	58	PCSK9
rs11206510	T	C	0.15	-0.083	0.0051	2.4e-53	172812	0.00153	264	PCSK9
rs2479409	G	A	0.67	-0.064	0.0041	2.5e-50	172996	0.0009	156	PCSK9
rs585131	T	C	0.18	-0.064	0.0051	2.7e-35	99955	0.00028	28	PCSK9
rs11206514	A	C	0.39	-0.051	0.0041	1e-32	77417	0.00991	759	PCSK9
rs2495477	A	G	0.4	-0.064	0.0051	7.3e-30	164264	0.00046	76	PCSK9
rs572512	T	C	0.65	-0.048	0.0051	5.3e-26	172953	0.00053	91	PCSK9
rs2479394	G	A	0.72	-0.039	0.0041	1.6e-19	172970	0.00142	245	PCSK9
rs12067569	A	G	0.97	-0.089	0.0102	2e-17	80151	0.00196	157	PCSK9
rs10493176	T	G	0.11	-0.078	0.0102	2.5e-14	150564	0.00059	88	PCSK9
rs11583974	A	G	0.97	-0.065	0.0122	4e-09	167769	0.00094	157	PCSK9
EAF = Effect allele frequency; Beta = Coefficient of effect allele; SE = Standard error

## Sheet: ST6
Supplementary Table 6. Genetic variants selected from their association with pQTL to proxy PCSK9 inhibition in the primary analysis
Source	Source1	SNP	Pos	effect allele	other allele	N	beta	SE	p	EAF	R2	F
PCSK9 protein	deCODE	rs200159426	55026107	G	A	35362	-0.053	0.009	1.6e-08	NA	0.0009	31.9
PCSK9 protein	deCODE	rs75050571	55034610	T	A	35362	0.149	0.026	1.07e-08	NA	0.0009	32.7
PCSK9 protein	deCODE	rs11583974	55086045	A	G	35365	0.125	0.019	6.26e-11	NA	0.0012	42.7
PCSK9 protein	deCODE	rs143646411	55091301	C	T	35365	0.181	0.032	1.93e-08	NA	0.0009	31.6
PCSK9 protein	deCODE	rs2495494	55031463	G	C	35362	-0.083	0.017	1.16e-06	NA	0.0007	23.6
PCSK9 protein	deCODE	rs12136600	55055522	T	C	35364	-0.111	0.015	1.17e-13	NA	0.0016	55.1
PCSK9 protein	deCODE	rs12043403	54966260	C	T	35362	-0.063	0.012	2.68e-07	NA	0.0007	26.5
PCSK9 protein	deCODE	rs17192725	55030458	A	G	35362	0.093	0.016	1.68e-08	NA	0.0009	31.8
PCSK9 protein	deCODE	rs11810371	55031188	A	G	35362	-0.119	0.022	2.81e-08	NA	0.0009	30.8
PCSK9 protein	deCODE	rs2479408	55038515	G	C	35363	-0.092	0.011	2.81e-17	NA	0.002	71.5
PCSK9 protein	deCODE	rs2479409	55038977	A	G	35362	-0.074	0.009	1.6e-16	NA	0.0019	68.1
PCSK9 protein	deCODE	rs45613943	55052949	C	T	35362	-0.145	0.024	1.59e-09	NA	0.001	36.4
PCSK9 protein	deCODE	rs150119739	55055265	A	G	35363	0.132	0.022	4.71e-09	NA	0.001	34.3
PCSK9 protein	deCODE	rs7525503	55056870	T	G	35364	0.229	0.023	7.19e-23	NA	0.0027	96.9
PCSK9 protein	deCODE	rs41297885	55061167	G	C	35364	-0.117	0.02	3.03e-09	NA	0.001	35.2
PCSK9 protein	deCODE	rs505151	55063514	A	G	35364	-0.203	0.019	8.14e-28	NA	0.0034	119.5
PCSK9 protein	deCODE	rs11591147	55039974	T	G	35363	-0.892	0.039	3.99e-117	NA	0.0147	529.3
PCSK9 protein	deCODE	rs472495	55055640	T	G	35364	0.157	0.009	8.88e-74	NA	0.0093	330.2
EAF = Effect allele frequency; Beta = Coefficient of effect allele; SE = Standard error

## Sheet: ST7
Supplementary Table 7. Genetic variants selected from their association with pQTL to proxy PCSK9 inhibition in the validation analysis
Exposure	Source1	SNP	Chr	Pos	effect allele	other allele	N	beta	SE	p	EAF	R2	F
PCSK9 protein | Validation	Potts et al.	rs12117661	1	55487346	G	C	10186	-0.044	0.006	6.01e-14	NA	0.0055	56.4
PCSK9 protein | Validation	Potts et al.	rs17111503	1	55503448	G	A	10186	0.047	0.006	4.62e-14	NA	0.0056	56.9
PCSK9 protein | Validation	Potts et al.	rs11591147	1	55505647	T	G	9623	-0.32	0.022	1.7e-46	NA	0.0209	205
PCSK9 protein | Validation	Potts et al.	rs2479410	1	55505861	A	G	10186	-0.035	0.006	6.33e-10	NA	0.0037	38.2
PCSK9 protein | Validation	Potts et al.	rs7546522	1	55516713	T	C	10186	-0.041	0.008	1.27e-07	NA	0.0027	27.9
PCSK9 protein | Validation	Potts et al.	rs2495477	1	55518467	G	A	10186	-0.05	0.005	9.48e-22	NA	0.0081	82.7
PCSK9 protein | Validation	Potts et al.	rs6663252	1	55630151	C	T	10186	-0.05	0.007	8.69e-14	NA	0.0054	55.6
EAF = Effect allele frequency; Beta = Coefficient of effect allele; SE = Standard error

## Sheet: ST8
Supplementary Table 8. Genetic variants selected from their association with eQTL to proxy PCSK9 inhibition in the liver.
SNP	effect allele	other allele	beta	SE	p	EAF	F
rs553741	A	G	-0.179232	0.0260331	1.79e-11	0.577172	47.4
EAF = Effect allele frequency; Beta = Coefficient of effect allele; SE = Standard error

## Sheet: ST9
Supplementary Table 9. Associations between genetically proxied reduction in LDL overall and outcomes (appendicular lean mass, low hand grip strength using EWGSOP and FNIH criteria and coronary heart disease)
	Outcome	Exposure	Method	Beta/OR	Lower 95% CI	Upper 95% CI	pval
Primary anlaysis	Appendicular lean mass	LDL overall	MR Egger	-0.0150488	-0.0564921	0.0263944	0.477083
	Appendicular lean mass	LDL overall	IVW	0.0292558	0.000529609	0.057982	0.0459192
	Appendicular lean mass	LDL overall	Weighted median	-0.00361821	-0.0217868	0.0145504	0.696295
	Low hand grip strength (EWGSOP)	LDL overall	MR Egger	1.01614	0.963693	1.07145	0.554054
	Low hand grip strength (EWGSOP)	LDL overall	IVW	0.996718	0.961358	1.03338	0.85842
	Low hand grip strength (EWGSOP)	LDL overall	Weighted median	0.983441	0.929069	1.04099	0.564989
	Low hand grip strength (FNIH)	LDL overall	MR Egger	0.997088	0.924282	1.07563	0.939952
	Low hand grip strength (FNIH)	LDL overall	IVW	0.984405	0.934991	1.03643	0.549731
	Low hand grip strength (FNIH)	LDL overall	Weighted median	1.02575	0.950422	1.10704	0.51357
	Coronary heart disease	LDL overall	MR Egger	0.510186	0.446024	0.583577	2.87172e-20
	Coronary heart disease	LDL overall	IVW	0.582998	0.535637	0.634547	9.36765e-36
	Coronary heart disease	LDL overall	Weighted median	0.576524	0.528993	0.628325	4.19701e-36
Validation analysis	Appendicular lean mass	LDL overall	MR Egger	0.0109688	-0.0322604	0.054198	0.620436
	Appendicular lean mass	LDL overall	IVW	0.0199192	-0.00988904	0.0497274	0.190277
	Appendicular lean mass	LDL overall	Weighted median	0.0134781	-0.00419284	0.0311491	0.134929
	Low hand grip strength (EWGSOP)	LDL overall	MR Egger	0.980184	0.927372	1.036	0.480992
	Low hand grip strength (EWGSOP)	LDL overall	IVW	0.986115	0.949289	1.02437	0.471492
	Low hand grip strength (EWGSOP)	LDL overall	Weighted median	0.96537	0.914751	1.01879	0.199652
	Low hand grip strength (FNIH)	LDL overall	MR Egger	0.992821	0.926397	1.06401	0.838973
	Low hand grip strength (FNIH)	LDL overall	IVW	0.958131	0.913025	1.00547	0.0821318
	Low hand grip strength (FNIH)	LDL overall	Weighted median	0.986665	0.920595	1.05748	0.704222
	Coronary heart disease	LDL overall	MR Egger	0.604245	0.525541	0.694736	7.10649e-10
	Coronary heart disease	LDL overall	IVW	0.655162	0.59785	0.717968	1.37707e-19
	Coronary heart disease	LDL overall	Weighted median	0.656692	0.60177	0.716627	3.82365e-21

[truncated: 4 more sheets: ST10, ST11, ST12, ST13]
